# Supplementary material for: Prevalence of active trachoma and associated factors among children 1–9 years old at Arsi Negele Town, West Arsi Zone, Oromia Regional State, Southern Ethiopia
Source: PLoS One. 2022 Oct 7;17(10):e0273808. doi: 10.1371/journal.pone.0273808 (PMC9543983; doi:10.1371/journal.pone.0273808)
Supplement: S1 Dataset — (XLSX) [file pone.0273808.s001.xlsx]

## Sheet: Data set on Trachoma
id	sexhousehold	agehousehold	religion	ethinichhhead	occupationhh	monthlyincom	educationhh	familysize	nochildren	noroomofhh	wateravaildaily	watersource	traveltimeh2o	watercomsume	cookcondition	cookwindow	cookchimnyexh	latrineavail	standardlatrine	latrineusememb	fecesaround	refusemanage	domesticanima	animalsleeping	knowtrachoma	awaretransmittrac	preventmethods	blindnesstrachoma	agechild	sexchild	nochildernunder9	educationchild	droppedorschool	faceclean	occulardischarge	nasaldischarge	flyonface	washface	frequencyfacewash	soapfacewash	activetrachoma	ttcaseadult	Activetrac	agecat
1	2	28	2	1	1	2	2	2	2	2	1	2	4	5	2	1	1	1	1	3	2	3	1	2	1	1	1	1	1	1	5	1	#NULL!	2	2	2	1	1	1	1	2	2	1	2
2	1	29	2	1	6	2	1	1	2	1	1	1	2	2	2	1	1	1	2	3	2	3	1	2	1	2	2	1	1	1	3	1	#NULL!	2	1	1	1	2	5	2	2	2	1	2
3	1	36	2	1	6	1	2	1	2	2	2	2	4	5	3	1	1	1	2	1	2	1	2	5	2	3	2	2	1	1	7	4	#NULL!	2	1	1	1	2	5	2	2	2	1	2
4	1	35	2	2	6	1	2	2	2	2	2	1	3	5	3	1	2	1	1	3	2	3	1	3	2	3	3	3	1	1	5	2	#NULL!	2	2	1	1	2	5	2	2	2	1	2
5	2	28	2	1	6	1	1	1	1	3	1	1	4	3	2	1	1	1	2	3	2	3	1	2	2	3	2	2	1	2	2	1	#NULL!	1	1	2	2	2	5	1	2	2	1	2
6	2	29	2	1	6	2	3	1	3	3	1	1	2	3	2	1	1	1	2	3	1	3	1	2	1	3	2	3	1	2	3	1	#NULL!	2	1	1	1	1	1	2	2	2	1	2
7	2	30	5	5	5	1	1	1	2	1	2	1	3	4	3	2	2	1	2	3	1	4	2	5	2	3	2	3	2	1	2	2	#NULL!	2	2	1	1	2	5	3	2	2	1	2
8	1	31	2	1	3	1	2	1	2	2	2	1	3	5	3	2	2	1	1	3	2	4	1	3	1	4	3	3	1	2	5	2	#NULL!	1	1	2	1	1	1	3	2	2	1	2
9	2	27	3	2	5	1	1	1	2	2	2	2	2	3	3	1	1	1	2	3	2	1	2	5	2	3	2	3	1	1	2	1	#NULL!	2	1	2	2	1	2	2	2	2	1	2
10	2	33	2	1	3	2	3	1	2	3	1	2	4	4	3	2	2	1	1	3	2	1	2	5	2	3	2	3	1	2	3	2	#NULL!	2	2	1	1	2	5	1	2	2	1	2
11	2	40	2	1	5	1	1	1	3	3	2	2	2	5	3	1	1	1	1	3	2	3	1	4	2	3	2	3	1	2	3	2	#NULL!	1	1	1	1	2	5	2	2	2	1	2
12	2	32	3	4	6	1	1	1	2	1	2	2	3	2	2	2	2	1	2	3	1	4	2	5	2	3	2	3	1	2	2	2	#NULL!	2	1	1	2	2	5	2	2	2	1	2
13	1	27	2	1	3	1	3	1	2	3	2	2	2	5	3	2	2	1	1	3	2	4	1	3	1	4	3	1	1	2	4	2	#NULL!	2	2	2	1	1	1	2	2	2	1	2
14	2	27	2	2	3	2	2	2	2	2	2	2	1	4	3	1	1	1	1	3	2	3	1	3	2	3	2	3	2	2	2	4	#NULL!	1	1	2	2	2	5	2	2	2	1	2
15	1	31	3	1	6	1	2	1	2	2	1	2	2	3	3	2	2	1	2	3	2	1	2	5	2	3	2	3	1	2	2	1	#NULL!	2	1	1	1	2	1	3	2	2	1	2
16	2	38	1	1	1	1	1	1	2	2	2	1	4	4	3	2	2	1	2	3	2	1	2	5	2	3	2	2	1	2	2	1	#NULL!	2	2	2	2	2	5	1	2	2	1	2
17	2	34	1	1	4	3	4	1	5	2	1	1	1	3	3	2	2	1	2	3	1	1	1	3	1	4	3	1	1	2	2	2	#NULL!	1	1	1	1	2	5	2	2	2	1	2
18	1	39	1	1	1	1	1	1	2	2	2	1	4	2	3	2	2	1	2	3	1	1	2	5	1	4	3	1	1	1	2	2	#NULL!	2	1	1	1	2	5	3	2	2	1	2
19	1	38	1	1	1	1	2	1	3	2	1	1	4	2	3	2	2	1	2	1	2	1	2	5	1	4	3	1	1	1	3	4	#NULL!	2	2	2	2	1	2	1	2	2	1	2
20	2	28	3	6	5	1	2	1	3	2	2	1	1	2	3	2	2	2	3	4	1	1	2	5	1	5	3	1	1	1	3	1	#NULL!	2	1	1	1	2	5	3	2	2	1	2
21	2	28	1	1	5	1	2	2	4	2	2	1	3	3	3	1	2	1	2	3	2	4	2	5	1	4	3	1	2	2	4	4	#NULL!	2	2	2	2	1	2	1	2	2	1	2
22	1	33	1	1	1	1	3	1	3	2	2	1	2	4	3	2	2	1	2	3	1	4	2	5	1	4	3	1	2	2	3	4	#NULL!	2	1	1	1	2	5	2	2	2	1	2
23	1	33	1	1	1	1	3	2	4	3	2	1	4	4	3	1	1	1	2	3	1	1	2	5	2	3	2	3	2	1	4	2	#NULL!	2	2	2	1	1	2	2	2	2	1	2
24	1	37	4	6	6	1	1	1	2	1	2	1	4	3	3	2	2	1	2	3	1	4	2	5	2	3	2	3	1	2	2	1	#NULL!	2	1	1	1	2	5	3	2	2	1	2
25	1	32	3	2	6	1	1	1	3	2	2	2	4	5	3	2	2	1	2	3	1	4	1	3	2	3	2	3	2	1	3	4	#NULL!	2	2	2	1	1	2	2	2	2	1	2
26	2	32	2	1	3	1	1	1	1	2	2	1	4	5	3	1	1	1	2	3	1	4	1	3	2	3	3	3	2	1	2	4	#NULL!	2	1	1	1	2	5	2	2	2	1	2
27	2	35	2	1	5	1	1	1	1	1	2	2	4	5	3	2	2	1	2	3	2	1	1	3	2	3	2	3	2	1	1	4	#NULL!	2	2	2	1	1	1	3	2	2	1	2
28	2	38	2	1	5	1	2	1	1	1	2	1	4	3	3	1	2	1	2	1	1	4	2	5	2	3	2	3	1	2	1	1	#NULL!	1	1	2	1	2	5	2	2	2	1	2
29	2	39	2	1	5	1	2	1	1	1	2	1	4	2	3	2	1	1	2	3	2	4	2	5	2	3	2	2	2	2	3	2	#NULL!	2	1	1	2	1	1	2	2	2	1	2
30	2	30	1	1	5	1	2	2	4	1	2	2	4	5	3	1	1	1	2	3	1	4	2	5	1	1	3	1	1	2	4	2	#NULL!	2	1	1	2	2	5	3	2	1	1	2
31	2	30	1	1	5	1	2	2	3	1	2	1	4	5	3	1	1	1	2	3	1	4	2	5	1	1	3	1	1	2	3	3	1	2	2	2	1	2	5	3	2	1	1	2
32	1	39	2	1	3	1	3	2	4	3	1	1	4	1	3	1	1	1	2	3	2	1	1	2	1	6	2	1	1	1	3	1	#NULL!	2	1	1	1	2	5	2	2	2	1	2
33	2	38	2	1	5	1	2	1	3	2	2	2	4	1	2	2	1	1	2	3	2	2	2	5	1	3	2	1	1	1	5	1	#NULL!	2	1	1	2	1	1	2	2	2	1	2
34	1	39	2	2	4	1	2	1	1	2	2	2	4	5	3	2	2	1	2	1	2	2	2	5	2	3	2	3	1	1	3	1	#NULL!	2	2	2	1	2	5	3	2	2	1	2
35	2	28	2	1	2	3	4	1	4	3	2	1	2	5	3	1	1	1	1	3	2	1	2	5	1	4	3	2	1	1	1	1	#NULL!	2	1	2	2	2	5	2	2	2	1	2
36	2	36	2	2	5	2	3	2	3	3	2	1	4	4	3	1	1	1	1	3	2	1	2	5	1	4	3	1	1	1	1	1	#NULL!	2	1	1	1	1	2	2	2	2	1	2
37	2	30	2	1	5	2	2	1	3	3	2	2	4	5	3	2	2	1	2	3	1	1	1	3	2	3	2	3	1	2	2	1	#NULL!	2	2	2	1	2	5	3	2	2	1	2
38	2	30	2	1	3	1	2	2	2	3	2	1	4	5	2	1	1	1	2	3	1	4	1	3	2	3	2	3	1	2	2	1	#NULL!	2	1	1	1	2	5	2	2	2	1	2
39	2	28	1	1	3	1	2	1	2	2	1	1	4	5	2	1	1	1	2	3	2	1	1	2	1	3	3	3	1	2	3	1	#NULL!	2	2	2	1	2	5	2	2	2	1	2
40	1	30	1	1	4	3	4	1	1	1	2	1	1	4	2	2	2	1	2	3	2	3	1	2	1	4	3	3	1	1	2	1	#NULL!	2	1	1	1	2	5	1	3	2	0	2
41	1	35	2	1	6	1	2	1	2	2	2	2	2	5	3	2	2	1	2	3	2	3	1	3	2	3	2	3	1	2	3	1	#NULL!	1	1	2	2	2	1	3	3	2	0	2
42	2	35	3	2	3	2	2	1	3	2	2	2	4	4	1	2	2	1	2	1	2	1	2	5	2	3	2	3	1	2	4	2	#NULL!	2	1	2	1	2	5	3	3	2	0	2
43	1	39	3	6	1	1	1	2	2	1	2	1	4	5	3	1	2	1	2	3	1	4	1	3	2	3	2	3	2	1	4	1	#NULL!	2	2	1	1	1	2	2	3	2	0	2
44	2	15	1	4	6	1	2	1	3	2	2	1	4	3	3	2	2	1	2	3	1	1	2	5	2	3	2	3	1	1	2	2	#NULL!	1	2	1	1	2	1	3	3	2	0	2
45	2	29	4	1	4	3	4	1	1	2	2	1	1	3	3	1	1	1	1	3	2	1	2	5	1	4	3	1	1	1	1	4	#NULL!	2	2	2	2	2	2	2	1	1	0	2
46	2	30	1	1	3	1	2	1	1	1	2	1	1	2	3	2	2	1	2	3	2	1	2	5	1	4	3	1	1	1	1	1	#NULL!	1	2	2	2	1	2	2	1	1	0	2
47	2	29	1	1	5	3	2	1	3	3	1	1	4	2	2	1	1	1	2	3	2	1	2	5	1	4	3	1	1	2	4	1	#NULL!	2	2	1	1	1	1	1	1	2	0	2
48	2	35	3	5	4	1	1	1	1	2	1	2	4	2	3	1	1	1	2	3	1	1	2	5	2	3	2	3	1	1	1	1	#NULL!	1	1	1	2	2	1	1	1	2	0	2
49	2	14	3	5	2	1	1	2	4	1	1	2	4	3	1	1	1	1	2	3	1	1	2	5	2	3	3	2	1	2	3	1	#NULL!	2	1	2	1	2	5	2	1	2	0	2
50	2	33	3	5	4	1	1	2	3	2	1	2	4	5	1	2	2	1	2	3	1	1	2	5	1	3	2	1	1	1	6	1	#NULL!	1	2	2	1	1	2	1	1	2	0	2
51	2	30	5	5	2	2	1	2	2	1	1	2	3	2	2	2	2	2	3	4	1	4	2	5	1	3	2	2	1	1	4	1	#NULL!	2	1	2	1	1	2	1	1	2	0	2
52	2	30	2	1	6	3	1	2	3	3	1	1	1	4	2	1	1	1	1	3	2	4	1	2	1	4	3	1	1	2	3	4	#NULL!	2	1	1	1	1	2	2	1	2	0	2
53	2	33	1	1	3	1	2	1	1	3	1	1	4	2	2	1	1	1	1	3	2	1	2	5	1	4	3	3	2	2	7	4	#NULL!	2	1	2	1	1	1	1	1	2	0	2
54	2	33	1	1	5	1	4	1	2	1	1	2	4	2	2	1	1	1	2	1	2	1	1	2	1	1	3	1	1	1	3	1	#NULL!	1	2	2	1	1	2	1	1	2	0	2
55	1	29	3	2	6	1	1	1	2	3	2	1	3	5	3	1	1	1	2	1	2	1	2	5	1	3	3	3	1	2	2	2	#NULL!	2	2	2	2	2	5	3	1	2	0	2
56	2	34	1	1	5	3	4	1	1	3	2	1	4	5	3	1	1	1	1	3	2	1	2	5	1	3	3	3	1	1	1	1	#NULL!	1	1	1	2	1	2	2	1	2	0	2
57	1	15	2	2	6	1	1	1	1	2	2	2	4	3	3	2	2	1	2	3	1	4	1	3	1	4	3	2	1	1	3	2	#NULL!	2	1	2	1	2	5	3	1	2	0	2
58	2	32	2	1	5	2	3	1	1	3	2	1	3	5	3	1	1	1	1	3	2	1	2	5	1	1	3	3	1	1	1	1	#NULL!	1	2	2	1	1	2	2	1	2	0	2
59	2	29	2	3	7	1	1	1	2	2	2	2	4	4	3	2	2	1	2	1	2	1	2	5	2	3	2	3	1	2	5	4	#NULL!	2	2	2	1	1	1	2	1	2	0	2
60	1	31	1	1	4	2	3	1	3	2	2	1	4	4	3	1	1	1	1	3	2	1	2	5	2	3	2	3	1	1	3	2	#NULL!	1	2	1	1	2	2	2	1	2	0	2
61	2	28	1	5	5	1	2	2	2	2	2	1	4	4	1	1	1	1	2	3	1	1	2	5	2	3	2	3	1	1	2	1	#NULL!	2	2	1	1	2	2	2	1	2	0	2
62	1	34	2	1	5	2	2	2	4	3	2	1	3	5	3	1	1	1	1	3	2	3	1	3	1	4	3	1	2	1	4	4	#NULL!	1	2	2	2	1	2	1	1	2	0	2
63	1	15	2	4	5	1	2	1	3	2	2	1	4	4	3	1	1	1	2	3	1	1	2	5	1	3	2	3	1	2	3	1	#NULL!	2	1	2	1	2	5	1	1	2	0	2
64	2	33	2	1	5	1	2	1	5	2	1	1	4	1	2	2	2	1	2	3	2	1	2	5	1	1	3	1	1	2	5	1	#NULL!	1	1	1	2	1	2	1	1	2	0	2
65	1	32	1	1	1	2	2	1	2	2	2	1	1	2	3	1	2	1	2	1	1	1	2	5	1	3	3	1	1	2	2	1	#NULL!	2	2	2	1	2	5	1	1	2	0	2
66	1	33	3	4	3	2	2	1	2	2	2	1	1	3	3	1	2	1	2	1	1	1	1	3	1	1	3	1	2	1	2	4	#NULL!	1	2	2	1	1	2	1	1	2	0	2
67	1	30	3	1	3	2	2	1	1	3	2	1	1	1	2	1	2	1	1	3	2	1	2	5	1	3	3	1	1	2	1	3	1	1	2	2	1	1	1	2	1	2	0	2
68	1	32	1	1	1	1	2	1	2	2	2	1	1	1	3	1	2	1	2	1	1	4	2	5	2	4	3	1	1	2	2	4	#NULL!	2	1	1	1	2	5	3	1	2	0	2
69	2	33	1	1	1	2	2	1	3	2	2	1	1	3	3	1	2	1	2	3	1	3	2	5	1	4	3	1	2	1	3	4	#NULL!	2	2	2	1	1	2	1	1	2	0	2
70	1	28	1	1	1	2	2	1	2	3	2	1	1	3	3	2	2	1	1	3	2	3	2	5	1	3	3	1	2	1	2	4	#NULL!	2	2	2	1	2	5	1	1	2	0	2
71	1	30	1	1	4	2	4	1	3	2	2	1	3	3	3	2	2	1	2	3	2	4	2	5	1	3	4	1	2	1	2	4	#NULL!	1	1	1	2	1	2	2	1	2	0	2
72	2	36	1	1	1	1	3	1	3	1	2	1	4	3	3	2	2	1	2	3	1	4	2	5	1	7	4	1	2	2	3	1	#NULL!	2	1	2	1	1	1	2	1	2	0	2
73	2	35	3	1	4	2	2	1	2	2	2	1	1	2	3	2	2	1	2	3	2	1	2	5	1	1	1	3	2	1	2	4	#NULL!	1	2	2	2	1	5	2	1	2	0	2
74	1	31	3	4	1	1	2	1	1	1	2	1	2	3	3	2	2	1	2	3	2	4	2	5	1	3	2	1	2	1	1	4	#NULL!	2	2	2	1	1	2	2	1	2	0	2
75	1	30	1	1	4	3	4	1	2	2	2	1	4	2	3	1	2	1	2	3	2	1	1	3	1	4	5	1	2	1	2	4	#NULL!	1	2	1	1	1	2	2	1	2	0	2
76	2	32	1	1	1	1	1	1	3	1	1	1	4	3	4	2	2	1	2	3	1	4	1	1	1	6	4	1	2	2	2	3	2	2	2	1	1	2	5	2	1	2	0	2
77	1	30	1	1	3	1	1	1	2	1	2	1	1	3	4	2	2	2	3	4	1	4	2	5	1	2	3	1	2	2	2	1	#NULL!	1	2	2	1	1	1	2	1	2	0	2
78	2	29	3	5	3	1	2	1	2	2	2	1	1	2	3	2	2	1	2	3	2	4	2	5	1	1	5	1	2	1	2	4	#NULL!	2	1	2	1	2	5	2	1	2	0	2
79	2	33	3	5	1	1	1	1	2	1	2	1	1	3	3	2	2	1	2	3	2	1	1	3	1	6	1	1	2	2	2	4	#NULL!	2	2	2	2	2	5	2	1	2	0	2
80	2	35	3	5	3	1	1	1	2	1	2	1	1	3	3	2	2	2	3	4	2	4	2	5	1	3	2	3	2	1	2	4	#NULL!	1	2	2	1	2	5	2	1	2	0	2
81	2	35	3	5	3	1	2	1	1	1	1	1	1	2	3	2	2	1	2	3	2	4	2	5	1	2	3	1	2	1	1	4	#NULL!	2	2	2	1	1	2	2	1	2	0	2
82	2	28	3	5	5	1	1	1	2	1	2	1	1	3	3	2	2	1	2	3	2	4	2	5	1	1	5	1	2	1	2	4	#NULL!	1	2	1	2	1	2	2	1	2	0	2
83	2	30	3	1	5	1	3	2	2	2	2	1	1	2	3	2	2	1	2	3	1	4	2	5	1	6	4	1	1	2	2	4	#NULL!	2	1	1	1	1	1	3	1	2	0	2
84	1	33	1	1	1	1	1	1	3	3	2	1	2	1	3	1	2	1	2	3	1	4	2	5	1	2	3	1	2	1	2	4	#NULL!	1	1	2	2	1	2	1	1	2	0	2
85	2	38	1	1	3	1	2	2	2	2	2	1	2	2	3	1	2	1	2	1	2	1	1	3	1	6	4	1	1	2	2	1	#NULL!	2	1	2	1	1	1	1	1	2	0	2
86	2	33	2	1	1	1	2	1	2	2	2	1	2	3	3	1	2	1	1	3	1	4	2	5	1	1	3	1	1	1	3	1	#NULL!	1	2	2	1	1	2	1	1	2	0	2
87	2	40	1	1	1	2	1	1	4	2	2	1	1	2	3	1	2	1	2	3	2	4	2	5	1	4	3	1	1	1	2	1	#NULL!	2	1	1	1	1	1	2	1	2	0	2
88	1	30	1	1	1	2	1	2	2	2	1	2	2	3	3	1	2	1	2	2	1	4	1	3	1	2	1	1	1	2	3	4	#NULL!	2	1	1	1	2	5	2	1	2	0	2
89	1	34	2	5	3	1	2	1	1	2	2	1	1	2	3	1	2	1	1	3	2	2	1	3	1	3	2	1	1	1	1	1	#NULL!	1	2	2	1	2	5	1	1	2	0	2
90	1	39	2	2	3	1	2	2	2	2	2	1	4	2	3	2	2	2	3	4	2	1	2	5	1	4	3	1	1	1	2	4	#NULL!	1	1	2	2	1	2	1	1	2	0	2
91	2	33	1	1	5	1	1	1	1	2	2	1	4	1	3	2	2	1	2	3	2	1	2	5	1	4	3	1	1	2	1	1	#NULL!	2	2	2	1	2	5	3	1	2	0	2
92	2	33	1	1	1	1	1	2	1	2	2	1	4	3	4	2	2	2	3	4	1	1	1	1	1	4	3	1	1	1	2	4	#NULL!	1	1	1	1	2	5	3	1	2	0	2
93	2	30	1	1	3	1	2	2	2	2	2	1	4	2	3	2	2	1	2	3	2	4	2	5	1	4	3	1	2	1	2	4	#NULL!	2	1	2	1	2	5	2	1	2	0	2
94	2	28	1	1	1	1	3	2	3	3	2	1	4	4	3	2	2	1	2	1	1	1	1	3	1	4	3	1	1	2	3	4	#NULL!	2	1	1	1	1	2	1	1	2	0	2
95	2	40	1	1	1	1	2	1	1	3	2	1	4	3	3	2	2	1	1	1	2	1	1	3	1	4	3	1	1	2	1	4	#NULL!	1	2	1	2	1	2	1	1	2	0	2
96	2	32	2	1	5	1	4	1	1	3	2	1	2	3	3	2	2	1	1	1	2	1	2	5	1	4	3	1	1	1	3	1	#NULL!	2	2	2	2	1	2	1	1	2	0	2
97	2	32	1	1	3	1	2	1	2	3	2	1	4	3	3	2	2	1	1	1	2	1	2	5	2	3	2	2	1	1	2	4	#NULL!	2	1	2	1	1	2	1	1	2	0	2
98	2	23	1	1	1	1	1	1	4	1	2	1	4	2	4	2	2	1	2	3	1	4	2	5	1	3	2	3	2	1	4	3	2	1	1	2	1	1	1	3	1	2	0	2
99	2	33	1	1	3	1	3	1	1	1	2	1	4	3	3	1	2	1	2	3	1	4	2	5	1	3	2	3	1	2	1	1	#NULL!	1	2	2	1	1	1	2	1	2	0	2
100	2	33	1	1	1	1	2	1	1	3	2	1	4	3	3	2	2	1	2	3	2	1	1	3	1	4	3	1	2	2	1	2	#NULL!	2	1	1	1	1	2	3	1	2	0	2
101	1	40	2	1	3	2	3	2	3	3	1	1	3	#NULL!	2	1	1	1	1	1	2	2	1	1	1	7	2	3	2	1	6	1	#NULL!	1	2	2	2	1	2	2	1	2	0	2
102	1	32	1	1	4	1	3	1	3	1	2	1	4	5	3	1	1	1	1	3	2	1	2	5	1	4	3	1	1	1	3	1	#NULL!	1	1	2	1	1	2	2	1	2	0	2
103	1	30	2	2	3	1	2	1	4	3	2	1	4	4	3	1	1	1	1	3	1	1	2	5	2	3	2	3	1	2	4	1	#NULL!	2	1	1	2	1	2	2	1	2	0	2
104	2	32	2	1	5	2	1	2	2	2	2	2	4	5	3	1	1	1	1	3	2	1	2	1	2	2	2	2	1	1	2	1	#NULL!	1	2	1	1	1	2	2	1	2	0	2
105	2	33	2	1	5	1	1	1	2	1	2	1	4	2	3	1	1	1	2	3	2	1	1	3	1	3	2	3	1	2	2	1	#NULL!	1	1	2	1	2	5	3	1	2	0	2
106	2	37	2	1	5	2	1	2	2	2	2	1	4	5	3	1	1	1	1	3	2	1	1	4	1	3	2	3	1	1	2	1	#NULL!	2	2	2	1	1	2	1	1	2	0	2
107	2	40	2	1	1	1	2	2	2	2	2	1	4	5	3	2	1	1	2	3	1	1	2	5	2	3	2	3	1	2	2	1	#NULL!	1	2	2	1	1	2	2	1	2	0	2
108	1	32	2	1	5	1	1	1	2	1	2	2	4	2	3	2	2	1	1	3	2	1	1	3	1	3	2	3	1	2	2	1	#NULL!	1	1	1	2	2	5	2	1	2	0	2
109	1	30	1	1	5	3	2	2	2	3	2	1	4	4	3	2	2	1	2	3	1	1	2	5	2	3	2	3	1	1	2	1	#NULL!	2	2	2	1	2	5	1	1	2	0	2
110	1	37	1	1	4	3	2	1	1	1	1	1	4	1	2	2	1	1	2	3	2	1	2	5	1	1	1	1	1	2	2	1	#NULL!	1	1	2	2	1	2	1	1	2	0	2
111	1	30	1	1	1	1	1	2	4	2	1	1	3	2	2	2	1	1	2	3	2	1	2	5	1	3	2	1	1	2	2	1	#NULL!	1	1	2	1	1	1	1	1	2	0	2
112	2	29	1	1	5	2	2	1	2	1	1	1	4	2	2	1	1	1	1	3	2	1	2	5	1	4	3	1	1	2	2	1	#NULL!	2	2	2	1	1	1	2	1	2	0	2
113	2	32	1	1	5	1	2	1	4	1	1	1	4	4	2	1	1	1	1	3	1	1	2	5	1	3	2	1	1	1	4	1	#NULL!	2	1	2	1	1	2	2	1	2	0	2
114	2	34	4	5	5	1	4	2	1	2	2	2	4	5	3	1	2	1	2	1	2	4	1	3	2	3	2	2	2	1	1	2	#NULL!	1	1	2	2	2	5	3	1	2	0	2
115	1	30	2	1	1	2	3	1	2	1	1	1	4	5	2	2	1	1	1	3	2	3	1	2	2	3	2	3	1	2	3	1	#NULL!	1	2	1	1	1	1	1	1	2	0	2
116	1	35	2	2	1	2	1	2	2	2	1	1	4	5	2	1	1	1	1	3	2	3	1	2	1	3	2	3	1	2	4	1	#NULL!	2	2	1	1	1	2	2	1	2	0	2
117	2	30	2	1	1	2	2	1	1	2	1	1	4	5	2	2	2	1	2	3	2	1	1	2	1	1	1	1	2	1	8	3	1	1	1	2	2	1	2	1	1	2	0	2
118	2	28	1	1	1	2	2	1	2	2	1	1	1	5	2	1	2	1	2	3	1	1	2	5	2	3	2	3	1	2	2	1	#NULL!	2	1	2	1	1	2	1	1	2	0	2
119	2	35	2	2	3	3	3	1	2	3	1	1	1	5	2	2	2	1	1	3	2	3	1	2	1	3	2	3	1	2	1	1	#NULL!	1	2	2	2	1	2	1	1	2	0	2
120	2	30	1	1	1	3	1	2	2	2	2	1	4	5	2	1	2	1	2	3	2	3	1	2	1	3	2	3	1	2	2	1	#NULL!	2	2	1	1	1	2	1	1	2	0	2
121	2	30	2	1	2	1	1	1	3	1	1	1	2	5	2	1	1	1	2	3	1	3	1	2	1	3	2	1	1	2	5	4	#NULL!	1	1	2	2	1	2	2	1	2	0	2
122	2	30	4	1	4	1	2	1	2	1	1	1	4	5	2	1	1	1	2	3	2	3	1	2	1	3	2	1	1	1	2	1	#NULL!	2	1	2	1	1	2	1	1	2	0	2
123	2	40	2	2	6	1	2	1	2	2	1	1	1	5	2	1	1	2	3	4	2	3	1	2	1	3	2	1	2	1	7	4	#NULL!	1	1	2	1	1	1	1	1	2	0	2
124	1	38	2	2	6	1	1	2	2	1	1	1	4	5	3	1	1	1	2	3	1	3	1	2	1	3	2	1	1	1	4	4	#NULL!	2	2	2	1	1	2	2	1	2	0	2
125	2	32	3	4	6	1	1	1	3	1	1	1	3	2	2	1	1	2	3	4	2	3	1	2	1	3	2	1	2	2	7	4	#NULL!	1	2	2	1	1	1	1	1	2	0	2
126	2	33	2	1	6	2	3	1	1	3	1	1	3	5	3	2	2	1	2	3	2	3	1	2	1	3	2	1	1	2	2	1	#NULL!	2	2	2	1	1	2	1	1	2	0	2
127	2	35	2	1	6	2	1	1	3	1	1	1	2	5	2	1	1	1	2	3	2	3	1	2	1	3	2	1	1	2	4	1	#NULL!	1	1	2	1	1	2	1	1	2	0	2
128	2	28	1	2	7	2	1	2	3	3	1	1	4	5	3	1	1	1	2	3	2	2	1	2	1	4	3	1	1	1	3	1	#NULL!	2	1	2	1	1	2	1	1	2	0	2
129	1	36	2	1	6	1	2	2	3	1	1	1	1	2	2	1	1	1	2	3	1	2	1	2	1	4	3	1	1	1	4	1	#NULL!	1	2	2	1	1	2	2	1	2	0	2
130	1	30	3	1	2	1	1	2	4	3	2	2	4	5	3	1	2	1	2	3	1	4	2	5	2	3	2	2	1	2	3	3	2	2	2	2	2	1	2	2	1	2	0	2
131	2	31	2	1	5	1	1	1	1	3	2	1	4	4	3	1	1	1	1	1	2	1	2	5	2	3	2	3	1	2	4	2	#NULL!	2	2	2	1	1	2	1	1	2	0	2
132	2	30	2	1	6	1	2	2	2	1	1	1	4	5	3	1	1	1	2	3	1	3	1	2	1	4	3	1	1	2	3	1	#NULL!	1	2	2	1	1	2	1	1	2	0	2
133	2	33	2	1	6	1	3	1	1	1	1	1	4	3	2	1	1	1	1	3	2	3	2	5	1	3	2	1	1	1	3	1	#NULL!	2	1	2	1	1	2	1	1	2	0	2
134	2	30	2	2	6	2	1	1	1	3	1	2	3	3	2	1	1	1	2	3	1	3	1	1	1	3	2	1	1	2	2	1	#NULL!	2	1	2	1	2	5	1	1	2	0	2
135	2	32	2	1	3	2	3	1	2	3	1	2	4	4	3	2	2	1	1	3	2	1	2	5	2	3	2	3	1	2	2	2	#NULL!	1	2	2	2	1	1	2	1	2	0	2
136	1	36	2	1	6	1	2	1	3	1	2	2	4	4	3	2	2	1	2	3	1	4	1	3	2	3	2	3	1	1	3	2	#NULL!	2	2	2	1	1	1	3	1	2	0	2
137	2	33	2	1	5	1	1	1	2	3	2	1	4	5	3	1	1	1	1	3	1	3	1	3	2	3	2	3	1	2	3	1	#NULL!	1	2	2	1	1	2	2	1	2	0	2
138	1	32	2	1	1	1	1	1	2	2	2	1	2	4	3	1	1	1	3	2	1	1	2	5	2	3	2	3	1	2	1	1	#NULL!	2	2	2	1	1	1	3	1	2	0	2
139	1	37	2	1	6	1	2	2	1	2	2	1	4	2	3	2	2	1	2	3	1	1	1	1	2	3	2	3	1	1	3	2	#NULL!	1	2	2	1	1	1	1	1	2	0	2
140	2	30	2	1	1	3	3	1	1	2	2	1	1	5	2	2	2	1	2	3	2	3	1	2	2	3	2	3	2	2	9	4	#NULL!	1	1	2	1	1	1	1	1	2	0	2
141	2	30	2	2	3	3	2	1	1	3	1	1	1	5	2	2	2	1	1	3	2	3	1	2	1	1	4	3	1	2	4	4	#NULL!	2	1	2	2	1	2	1	1	2	0	2
142	2	35	2	2	1	1	2	1	3	2	1	1	1	5	2	2	2	1	2	3	2	3	1	2	2	3	2	3	2	2	9	4	#NULL!	1	2	2	2	1	1	1	1	2	0	2
143	2	37	2	1	6	3	3	1	1	1	1	1	1	5	2	2	2	1	2	3	2	3	1	2	1	1	4	1	1	1	2	1	#NULL!	2	2	2	1	1	2	1	1	2	0	2
144	2	30	2	1	5	1	1	2	1	2	2	2	4	3	3	1	2	1	2	3	1	1	1	3	2	3	2	3	2	1	1	2	#NULL!	1	1	1	1	2	5	3	1	2	0	2
145	1	36	1	1	6	1	3	2	2	2	1	1	3	3	3	1	1	1	2	3	1	3	1	1	1	3	2	1	1	2	2	1	#NULL!	2	2	2	1	1	2	1	1	2	0	2
146	2	36	2	2	1	2	1	1	2	2	1	1	4	5	2	2	2	1	2	3	2	1	1	1	1	1	1	1	1	2	2	1	#NULL!	1	2	2	1	1	2	1	1	2	0	2
147	2	37	2	2	2	2	2	1	2	3	1	1	3	5	3	1	1	1	1	3	2	1	2	5	1	4	3	1	1	1	4	1	#NULL!	1	1	2	1	1	2	1	1	2	0	2
148	2	33	3	1	3	1	3	1	2	3	1	1	2	3	3	1	2	1	1	1	1	1	1	3	2	3	2	1	1	2	2	4	#NULL!	2	1	2	2	1	2	1	1	2	0	2
149	2	38	2	1	3	1	4	1	3	1	1	4	4	5	3	1	1	1	1	1	2	1	1	3	1	3	2	1	1	2	2	4	#NULL!	1	1	2	1	2	5	1	1	2	0	2
150	2	38	2	1	1	1	3	1	3	2	1	1	4	4	3	2	2	1	2	1	2	1	2	5	1	3	2	1	1	2	3	4	#NULL!	2	2	2	1	1	2	1	1	2	0	2
151	2	40	2	2	3	1	3	1	2	2	2	1	4	2	3	2	2	1	2	1	2	1	2	5	1	4	3	1	1	1	2	4	#NULL!	1	2	2	2	1	2	2	1	2	0	2
152	2	28	1	1	1	1	1	1	2	2	2	1	4	2	3	2	2	1	2	1	2	1	2	5	1	3	2	1	1	2	2	1	#NULL!	2	2	1	1	1	2	1	1	2	0	2
153	1	33	2	4	6	1	2	2	3	2	2	1	4	4	3	2	2	1	2	1	2	1	1	3	1	3	2	1	1	1	3	4	#NULL!	1	1	2	1	1	2	1	1	2	0	2
154	1	33	1	1	1	1	1	1	2	3	2	1	4	2	3	2	2	1	2	1	2	1	2	5	1	3	2	1	1	1	2	3	1	1	1	2	1	1	1	2	1	2	0	2
155	2	35	2	2	5	1	1	1	1	2	2	1	4	5	3	2	2	1	2	3	2	1	2	5	1	4	3	1	1	1	1	4	#NULL!	2	2	2	1	1	5	1	1	2	0	2
156	1	33	3	4	6	1	1	1	2	2	2	1	4	2	3	2	2	1	2	3	2	1	1	3	1	4	3	1	1	1	2	2	#NULL!	1	2	2	2	1	2	1	1	2	0	2
157	1	36	2	2	1	1	2	1	2	2	2	1	4	3	3	2	2	1	2	1	2	1	1	3	1	3	2	1	1	1	2	4	#NULL!	2	1	2	1	2	5	1	1	2	0	2
158	2	35	3	5	1	1	1	1	3	2	2	1	4	4	3	2	2	1	2	3	2	1	1	3	1	3	2	3	2	2	3	4	#NULL!	1	1	2	1	2	5	2	1	2	0	2
159	2	33	3	4	3	1	2	1	3	1	1	1	1	3	3	2	2	1	2	3	1	4	2	5	1	1	5	1	1	1	2	1	#NULL!	1	2	2	2	1	2	2	1	2	0	2
160	1	40	1	1	1	1	2	1	2	2	2	1	2	4	3	2	2	1	2	3	1	4	2	5	1	3	2	1	2	2	3	4	#NULL!	2	2	2	1	1	2	2	1	2	0	2
161	1	29	1	1	1	1	3	1	2	2	2	1	4	2	3	2	2	1	2	1	2	1	1	3	2	3	2	2	1	1	2	4	#NULL!	1	2	2	1	1	2	1	1	2	0	2
162	1	30	2	2	3	1	3	2	2	2	2	1	4	3	3	2	2	1	2	3	1	1	2	5	2	3	2	2	1	2	2	4	#NULL!	1	2	2	1	1	1	2	1	2	0	2
163	1	40	2	2	3	1	3	1	3	2	2	1	4	3	3	2	2	1	2	1	1	1	2	5	2	3	2	2	1	2	2	4	#NULL!	2	1	2	2	2	5	1	1	2	0	2
164	1	39	2	2	3	1	2	1	3	2	2	1	1	2	3	1	2	1	1	3	2	1	2	5	1	3	2	1	2	1	3	4	#NULL!	1	1	2	1	1	2	1	1	2	0	2
165	1	38	3	5	6	1	2	1	2	2	2	1	1	2	3	2	2	1	2	1	1	4	1	3	2	3	2	1	1	2	2	4	#NULL!	2	2	2	1	1	1	3	1	2	0	2
166	1	33	3	1	7	2	1	2	2	2	2	1	1	3	3	1	1	1	2	3	2	1	2	5	2	3	2	1	2	1	2	4	#NULL!	1	2	2	1	1	2	1	1	2	0	2
167	1	35	1	1	1	1	1	1	4	2	2	1	1	2	3	1	2	2	3	1	1	4	2	5	1	1	2	1	1	1	4	4	#NULL!	2	2	2	1	2	5	1	1	2	0	2
168	1	34	3	4	3	1	2	1	2	2	2	1	1	4	3	2	2	1	2	1	1	1	2	5	1	4	3	1	1	1	2	4	#NULL!	1	2	2	1	1	1	1	1	2	0	2
169	1	37	1	1	1	1	1	1	3	2	2	1	1	2	3	2	2	1	2	1	1	1	2	5	1	3	2	1	2	1	3	4	#NULL!	1	2	2	2	1	1	2	1	2	0	2
170	2	33	3	5	1	1	1	2	1	3	2	1	3	4	3	2	2	1	2	3	2	4	1	3	1	3	2	1	2	1	3	4	#NULL!	1	2	2	1	1	5	2	1	2	0	2
171	2	34	1	2	1	2	3	2	2	2	2	1	2	4	3	1	2	2	3	1	2	1	2	5	2	3	2	3	1	1	2	3	2	2	1	1	1	2	5	3	1	2	0	2
172	1	32	1	2	2	2	3	2	2	2	2	1	2	3	3	1	1	2	3	1	2	2	2	5	2	3	2	1	2	2	4	2	#NULL!	1	2	2	2	2	5	3	1	2	0	2
173	2	31	1	1	3	2	3	2	3	2	2	1	2	3	3	2	2	2	3	1	2	2	2	5	2	3	2	3	2	1	4	3	2	1	2	2	1	2	5	2	1	2	0	2
174	1	38	1	5	5	2	4	1	4	2	2	2	2	4	3	2	2	2	3	3	2	2	2	5	2	3	2	2	1	1	1	2	#NULL!	2	2	2	1	2	5	3	1	2	0	2
175	1	33	5	3	2	2	2	2	3	2	2	2	2	3	3	1	1	1	3	3	2	1	1	3	2	3	2	2	2	1	2	4	#NULL!	1	2	2	1	2	5	3	1	2	0	2
176	2	32	2	3	4	2	4	2	2	2	2	2	2	4	3	2	1	1	2	1	2	2	1	3	2	4	3	1	1	2	2	4	#NULL!	2	2	2	1	2	5	3	1	2	0	2
177	1	31	4	3	5	2	3	2	3	2	2	2	2	4	3	2	2	1	1	3	1	2	1	3	2	3	2	3	2	1	4	3	2	1	2	2	1	2	5	3	1	2	0	2
178	1	32	4	4	4	2	3	2	1	2	2	2	2	4	3	1	1	2	3	3	2	2	2	5	2	3	2	3	2	1	1	2	#NULL!	2	2	2	2	2	5	3	1	2	0	2
